# Supplementary material for: Transperineal Ultrasound Before and After Prostatectomy: Technical Approach and Description
Source: J Ultrasound Med. 2022 Jul 21;41(12):3125–35. doi: 10.1002/jum.16064 (PMC9796877; doi:10.1002/jum.16064)
Supplement: Supplementary file 2 — Video S1 A, B. Post‐prostatectomy (12 months) TPUS of a 62‐year‐old male. The videos show the elevation of urethra and the pelvic floor with a reduction of the angle of bladder neck during PFC (A), and the descendant of urethra and the pelvic floor with an increase of the angle of bladder neck during VS manoeuver (B). [file JUM-41-3125-s002.zip]

Archive with 2 entries (2 files):
- JUM_16064_Video 1A.mp4
- JUM_16064_Video 1B.mp4
